# Supplementary material for: Renal Effects of Energy Drink Consumption: A Systematic Review and Meta-Analysis of Preclinical Studies
Source: Toxics. 2026 Apr 28;14(5):376. doi: 10.3390/toxics14050376 (PMC13210930; doi:10.3390/toxics14050376)
Supplement: Supplementary file 1 [file toxics-14-00376-s001.zip]

Archive with 1 entries (1 files):
- toxics-4225697-supplementary.pdf
